# Supplementary material for: Analysis of the Effects of Known Sleep-Support Supplements in Relation to Life Habits, Sleep Conditions, and Sleep Problems
Source: Nutrients. 2023 May 19;15(10):2377. doi: 10.3390/nu15102377 (PMC10220724; doi:10.3390/nu15102377)
Supplement: Supplementary file 1 [file nutrients-15-02377-s001.zip]

Archive with 1 entries (1 files):
- nutrients-2389366-supplementary.xlsx
