# Supplementary material for: Analysis of the Effects of Known Sleep-Support Supplements in Relation to Life Habits, Sleep Conditions, and Sleep Problems
Source: Nutrients. 2023 May 19;15(10):2377. doi: 10.3390/nu15102377 (PMC10220724; doi:10.3390/nu15102377)
Supplement: Supplementary file 1 [file nutrients-15-02377-s001.zip › nutrients-2389366-supplementary.xlsx]

## Sheet: supplement table1
	OSA Factor 1 (Sleepiness on rising)		L-theanine							GABA							AVLE							L-serine							placebo
	Life-habit		Improved-group		Non-improvemd-group		p (U/T test)	coefficient		Improved-group		Non-improvemd-group		p (U/T test)	coefficient		Improved-group		Non-improvemd-group		p (U/T test)	coefficient		Improved-group		Non-improvemd-group		p (U/T test)	coefficient		Improved-group		Non-improvemd-group		p (U/T test)	coefficient
		Number of steps a day, Mean(SEM)	3.031	(±0.183)	3.122	(±0.245)	0.789	0		3.15	(±0.206)	2.957	(±0.206)	0.572	0		3.072	(±0.176)	3.054	(±0.265)	0.792	0		3.069	(±0.174)	3.059	(±0.273)	0.907	0		3.132	(±0.178)	2.947	(±0.258)	0.485	0
		Sitting for more than one hour at least three times a day, Mean(SEM)	1.2	(±0.05)	1.244	(±0.068)	0.598	0		1.2	(±0.052)	1.239	(±0.064)	0.633	0		1.217	(±0.05)	1.216	(±0.069)	0.993	0		1.222	(±0.049)	1.206	(±0.07)	0.853	0		1.265	(±0.054)	1.132	(±0.056)	0.114	8.37904e-18
		Bad posture, Mean(SEM)	1.185	(±0.048)	1.293	(±0.072)	0.199	0		1.15	(±0.046)	1.326	(±0.07)	0.033*	-0.0423574		1.232	(±0.051)	1.216	(±0.069)	0.858	0		1.236	(±0.05)	1.206	(±0.07)	0.733	0		1.191	(±0.048)	1.289	(±0.075)	0.25	0
		Using smartphone or computer frequently, Mean(SEM)	1.231	(±0.053)	1.146	(±0.056)	0.293	0.00341632		1.167	(±0.049)	1.239	(±0.064)	0.358	0		1.203	(±0.049)	1.189	(±0.065)	0.87	0		1.181	(±0.046)	1.235	(±0.074)	0.514	0		1.235	(±0.052)	1.132	(±0.056)	0.203	0
		Using smartphone at least 3 times a week before bedtime, Mean(SEM)	1.123	(±0.041)	1.171	(±0.059)	0.498	0		1.083	(±0.036)	1.217	(±0.061)	0.051	-0.0271603		1.13	(±0.041)	1.162	(±0.061)	0.661	0		1.125	(±0.039)	1.176	(±0.066)	0.483	0		1.103	(±0.037)	1.211	(±0.067)	0.131	0
		Bathing in a bath, Mean(SEM)	1.308	(±0.058)	1.415	(±0.078)	0.265	-0.0158827		1.333	(±0.061)	1.37	(±0.072)	0.702	0		1.362	(±0.058)	1.324	(±0.078)	0.7	0		1.389	(±0.058)	1.265	(±0.077)	0.214	0		1.353	(±0.058)	1.342	(±0.078)	0.914	0
		Exercise during the daylight, Mean(SEM)	1.462	(±0.062)	1.488	(±0.079)	0.796	0		1.433	(±0.065)	1.522	(±0.074)	0.37	0		1.478	(±0.061)	1.459	(±0.083)	0.857	0		1.417	(±0.059)	1.588	(±0.086)	0.101	0		1.426	(±0.06)	1.553	(±0.082)	0.216	0
		Taking a bath within 90 minutes of bedtime, Mean(SEM)	1.369	(±0.06)	1.244	(±0.068)	0.182	0		1.35	(±0.062)	1.283	(±0.067)	0.466	0		1.377	(±0.059)	1.216	(±0.069)	0.094	0.0108653		1.361	(±0.057)	1.235	(±0.074)	0.199	0		1.324	(±0.057)	1.316	(±0.076)	0.938	0
		Stretching at least twice a week, Mean(SEM)	1.615	(±0.061)	1.585	(±0.078)	0.762	0		1.6	(±0.064)	1.609	(±0.073)	0.931	0		1.594	(±0.06)	1.622	(±0.081)	0.787	0		1.556	(±0.059)	1.706	(±0.079)	0.143	0		1.588	(±0.06)	1.632	(±0.079)	0.666	0
		Eating fermented food at least 3 times a week, Mean(SEM)	1.323	(±0.058)	1.415	(±0.078)	0.343	0		1.367	(±0.063)	1.348	(±0.071)	0.845	0		1.319	(±0.057)	1.432	(±0.083)	0.249	0		1.389	(±0.058)	1.294	(±0.079)	0.347	0		1.368	(±0.059)	1.342	(±0.078)	0.797	0
		Eating dairy products at least 3 times a week, Mean(SEM)	1.231	(±0.053)	1.463	(±0.079)	0.013*	-0.0870969		1.267	(±0.058)	1.391	(±0.073)	0.176	-0.00224008		1.261	(±0.053)	1.432	(±0.083)	0.073	-0.0299769		1.278	(±0.053)	1.412	(±0.086)	0.171	0		1.324	(±0.057)	1.316	(±0.076)	0.938	0
		Not drinking caffeine after 3PM, Mean(SEM)	1.754	(±0.054)	1.683	(±0.074)	0.43	0		1.717	(±0.059)	1.739	(±0.065)	0.801	0		1.754	(±0.052)	1.676	(±0.078)	0.395	0		1.694	(±0.055)	1.794	(±0.07)	0.287	0		1.706	(±0.056)	1.763	(±0.07)	0.531	0
		Meals at irregular time, Mean(SEM)	1.754	(±0.054)	1.756	(±0.068)	0.983	0		1.767	(±0.055)	1.739	(±0.065)	0.748	0		1.768	(±0.051)	1.73	(±0.074)	0.666	0		1.75	(±0.051)	1.765	(±0.074)	0.874	0		1.765	(±0.052)	1.737	(±0.072)	0.754	0
		Missed breakfast at least 3 times a week, Mean(SEM)	1.754	(±0.054)	1.78	(±0.065)	0.757	0		1.767	(±0.055)	1.761	(±0.064)	0.948	0		1.754	(±0.052)	1.784	(±0.069)	0.732	0		1.792	(±0.048)	1.706	(±0.079)	0.336	0		1.779	(±0.051)	1.737	(±0.072)	0.625	0
		Meals within 2 hours of bedtime at least 3 times a week, Mean(SEM)	1.769	(±0.053)	1.805	(±0.063)	0.669	0		1.783	(±0.054)	1.783	(±0.061)	0.996	0		1.783	(±0.05)	1.784	(±0.069)	0.993	0		1.778	(±0.049)	1.794	(±0.07)	0.853	0		1.809	(±0.048)	1.737	(±0.072)	0.393	0
		Eating vegetables at least 3 times a day, Mean(SEM)	1.6	(±0.061)	1.61	(±0.077)	0.924	0		1.633	(±0.063)	1.565	(±0.074)	0.482	0		1.565	(±0.06)	1.676	(±0.078)	0.272	0		1.569	(±0.059)	1.676	(±0.081)	0.297	0		1.574	(±0.06)	1.658	(±0.078)	0.399	0
		Weekly physical activities, Mean(SEM)	2.154	(±0.136)	2.268	(±0.182)	0.675	0		2.217	(±0.141)	2.174	(±0.171)	0.755	0		2.188	(±0.136)	2.216	(±0.182)	0.887	0		2.222	(±0.132)	2.147	(±0.194)	0.722	0		2.235	(±0.136)	2.132	(±0.182)	0.643	0
		Drinking, Mean(SEM)	1.138	(±0.062)	1.049	(±0.034)	0.399	0		1.117	(±0.063)	1.087	(±0.042)	0.744	0		1.13	(±0.058)	1.054	(±0.038)	0.529	0		1.139	(±0.057)	1.029	(±0.029)	0.217	0		1.118	(±0.057)	1.079	(±0.044)	0.96	0
	Sleep condition
		Sleep induction, Mean(SEM)	1.031	(±0.085)	0.854	(±0.096)	0.185	0		0.967	(±0.092)	0.957	(±0.088)	0.963	0		0.971	(±0.085)	0.946	(±0.094)	0.879	0		0.986	(±0.078)	0.912	(±0.115)	0.591	0		1	(±0.081)	0.895	(±0.105)	0.436	0
		Awakenings during the night, Mean(SEM)	0.785	(±0.092)	0.683	(±0.107)	0.517	0		0.717	(±0.095)	0.783	(±0.103)	0.575	0		0.783	(±0.092)	0.676	(±0.103)	0.592	0		0.75	(±0.088)	0.735	(±0.114)	0.977	0		0.779	(±0.091)	0.684	(±0.107)	0.594	0
		Final awakening, Mean(SEM)	0.862	(±0.087)	0.951	(±0.116)	0.545	0		0.833	(±0.083)	0.978	(±0.118)	0.356	0		0.957	(±0.084)	0.784	(±0.123)	0.22	0		0.875	(±0.081)	0.941	(±0.133)	0.697	0		0.897	(±0.082)	0.895	(±0.129)	0.923	0
		Total sleep duration, Mean(SEM)	1.123	(±0.074)	1.073	(±0.095)	0.76	0		1.017	(±0.073)	1.217	(±0.093)	0.105	-0.0245424		1.116	(±0.076)	1.081	(±0.09)	0.822	0		1.083	(±0.065)	1.147	(±0.12)	0.701	0		1.088	(±0.072)	1.132	(±0.101)	0.626	0
		Sleep quality, Mean(SEM)	1.308	(±0.072)	1.317	(±0.089)	0.964	0		1.283	(±0.072)	1.348	(±0.089)	0.51	0		1.29	(±0.069)	1.351	(±0.097)	0.584	0		1.292	(±0.067)	1.353	(±0.102)	0.579	0		1.338	(±0.065)	1.263	(±0.105)	0.647	0
		Well-being during the day, Mean(SEM)	0.646	(±0.071)	0.463	(±0.093)	0.088	0		0.633	(±0.071)	0.5	(±0.092)	0.164	0.00079676		0.594	(±0.069)	0.541	(±0.1)	0.598	0		0.611	(±0.067)	0.5	(±0.106)	0.291	0		0.618	(±0.066)	0.5	(±0.105)	0.202	0
		Functioning capacity during the day, Mean(SEM)	0.677	(±0.076)	0.439	(±0.099)	0.035*	0.0310334		0.617	(±0.076)	0.543	(±0.102)	0.367	0		0.609	(±0.075)	0.541	(±0.107)	0.531	0		0.625	(±0.07)	0.5	(±0.121)	0.192	0		0.603	(±0.073)	0.553	(±0.111)	0.534	0
		Sleepiness during the day, Mean(SEM)	0.954	(±0.083)	1.098	(±0.084)	0.197	-0.0305688		0.983	(±0.069)	1.043	(±0.107)	0.725	0		1	(±0.074)	1.027	(±0.106)	0.762	0		0.958	(±0.07)	1.118	(±0.118)	0.282	0		0.971	(±0.072)	1.079	(±0.109)	0.334	0
		OSA factor 1 during pre-observation period(Sleepiness on rising), Mean(SEM)	15.825	(±0.551)	18.691	(±0.66)	0.0013**	-0.0970881		16.391	(±0.61)	17.641	(±0.631)	0.163	-0.00634204		16.145	(±0.53)	18.405	(±0.746)	0.014*	-0.0545651		16.409	(±0.56)	18.046	(±0.681)	0.085	0		16.478	(±0.539)	17.749	(±0.763)	0.17	0
		OSA factor 2 during pre-observation period(Initiation and maintenance of sleep), Mean(SEM)	14.443	(±0.539)	16.087	(±0.608)	0.051	0		14.845	(±0.556)	15.384	(±0.613)	0.518	0		14.86	(±0.525)	15.487	(±0.659)	0.47	0		14.96	(±0.479)	15.33	(±0.794)	0.677	0		14.697	(±0.519)	15.763	(±0.667)	0.215	0
		OSA factor 3 during pre-observation period(Frequent dreaming), Mean(SEM)	19.424	(±0.85)	21.763	(±1.012)	0.083	0		19.963	(±0.865)	20.805	(±1.02)	0.529	0		19.873	(±0.77)	21.179	(±1.224)	0.347	0		20.384	(±0.771)	20.212	(±1.261)	0.904	0		20.256	(±0.839)	20.459	(±1.072)	0.883	0
		OSA factor 4 during pre-observation period(Refreshing), Mean(SEM)	15.403	(±0.572)	17.426	(±0.735)	0.031	0		15.789	(±0.633)	16.703	(±0.662)	0.326	0		15.842	(±0.562)	16.826	(±0.795)	0.309	0		16.155	(±0.547)	16.249	(±0.856)	0.924	0		15.987	(±0.573)	16.54	(±0.776)	0.566	0
		OSA factor 5 during pre-observation period(Sleep length), Mean(SEM)	16.856	(±0.631)	19.21	(±0.689)	0.016*	-0.0407344		17.531	(±0.624)	18.074	(±0.757)	0.578	0		17.483	(±0.6)	18.295	(±0.81)	0.424	0		17.588	(±0.57)	18.144	(±0.9)	0.592	0		17.484	(±0.603)	18.273	(±0.801)	0.434	0

## Sheet: supplement table2
	OSA Factor 2 (Initiation and maintenance of sleep)		L-theanine							GABA							AVLE							L-serine							placebo
	Life-habit		Improved-group		Non-improvemd-group		p (U/T test)	coefficient		Improved-group		Non-improvemd-group		p (U/T test)	coefficient		Improved-group		Non-improvemd-group		p (U/T test)	coefficient		Improved-group		Non-improvemd-group		p (U/T test)	coefficient		Improved-group		Non-improvemd-group		p (U/T test)	coefficient
		Number of steps a day, Mean(SEM)	2.96	(±0.167)	3.323	(±0.295)	0.35	0		3.114	(±0.185)	2.972	(±0.241)	0.649	0		3.083	(±0.198)	3.043	(±0.22)	0.856	0		3.132	(±0.195)	2.947	(±0.213)	0.68	0		3.085	(±0.17)	3.029	(±0.283)	0.649	0
		Sitting for more than one hour at least three times a day, Mean(SEM)	1.213	(±0.048)	1.226	(±0.076)	0.892	0		1.243	(±0.052)	1.167	(±0.063)	0.372	0		1.2	(±0.052)	1.239	(±0.064)	0.633	0		1.235	(±0.052)	1.184	(±0.064)	0.546	0		1.254	(±0.052)	1.143	(±0.06)	0.197	0
		Bad posture, Mean(SEM)	1.173	(±0.044)	1.355	(±0.087)	0.044*	0		1.2	(±0.048)	1.278	(±0.076)	0.37	0		1.267	(±0.058)	1.174	(±0.057)	0.262	0.0284387		1.191	(±0.048)	1.289	(±0.075)	0.25	0		1.211	(±0.049)	1.257	(±0.075)	0.601	0
		Using smartphone or computer frequently, Mean(SEM)	1.24	(±0.05)	1.097	(±0.054)	0.095	0		1.214	(±0.049)	1.167	(±0.063)	0.565	0		1.167	(±0.049)	1.239	(±0.064)	0.358	0		1.206	(±0.049)	1.184	(±0.064)	0.793	0		1.225	(±0.05)	1.143	(±0.06)	0.321	0
		Using smartphone at least 3 times a week before bedtime, Mean(SEM)	1.107	(±0.036)	1.226	(±0.076)	0.112	0		1.143	(±0.042)	1.139	(±0.058)	0.96	0		1.133	(±0.044)	1.152	(±0.054)	0.788	0		1.132	(±0.041)	1.158	(±0.06)	0.723	0		1.127	(±0.04)	1.171	(±0.065)	0.541	0
		Bathing in a bath, Mean(SEM)	1.293	(±0.053)	1.484	(±0.091)	0.063	0		1.3	(±0.055)	1.444	(±0.084)	0.143	-0.0347719		1.35	(±0.062)	1.348	(±0.071)	0.985	0		1.279	(±0.055)	1.474	(±0.082)	0.046*	-0.0605681		1.31	(±0.055)	1.429	(±0.085)	0.232	0
		Exercise during the daylight, Mean(SEM)	1.493	(±0.058)	1.419	(±0.09)	0.492	0		1.443	(±0.06)	1.528	(±0.084)	0.411	-0.00139283		1.467	(±0.065)	1.478	(±0.074)	0.909	0		1.471	(±0.061)	1.474	(±0.082)	0.979	0		1.451	(±0.059)	1.514	(±0.086)	0.542	0
		Taking a bath within 90 minutes of bedtime, Mean(SEM)	1.32	(±0.054)	1.323	(±0.085)	0.983	0		1.343	(±0.057)	1.278	(±0.076)	0.501	0		1.383	(±0.063)	1.239	(±0.064)	0.118	0.0190437		1.353	(±0.058)	1.263	(±0.072)	0.347	0		1.338	(±0.057)	1.286	(±0.077)	0.592	0
		Stretching at least twice a week, Mean(SEM)	1.627	(±0.056)	1.548	(±0.091)	0.458	0		1.629	(±0.058)	1.556	(±0.084)	0.471	0		1.533	(±0.065)	1.696	(±0.069)	0.093	-0.0402392		1.618	(±0.059)	1.579	(±0.081)	0.7	0		1.634	(±0.058)	1.543	(±0.085)	0.372	0
		Eating fermented food at least 3 times a week, Mean(SEM)	1.32	(±0.054)	1.452	(±0.091)	0.202	0		1.329	(±0.057)	1.417	(±0.083)	0.375	0		1.367	(±0.063)	1.348	(±0.071)	0.845	0		1.338	(±0.058)	1.395	(±0.08)	0.565	0		1.394	(±0.058)	1.286	(±0.077)	0.277	0
		Eating dairy products at least 3 times a week, Mean(SEM)	1.28	(±0.052)	1.419	(±0.09)	0.165	0		1.257	(±0.053)	1.444	(±0.084)	0.052	-0.038768		1.217	(±0.054)	1.457	(±0.074)	0.0092**	-0.0836579		1.221	(±0.051)	1.5	(±0.082)	0.0033**	-0.0938938		1.31	(±0.055)	1.343	(±0.081)	0.736	0
		Not drinking caffeine after 3PM, Mean(SEM)	1.773	(±0.049)	1.613	(±0.089)	0.094	0		1.729	(±0.054)	1.722	(±0.076)	0.948	0		1.733	(±0.058)	1.717	(±0.067)	0.859	0		1.765	(±0.052)	1.658	(±0.078)	0.241	0		1.732	(±0.053)	1.714	(±0.077)	0.848	0
		Meals at irregular time, Mean(SEM)	1.733	(±0.051)	1.806	(±0.072)	0.431	0		1.729	(±0.054)	1.806	(±0.067)	0.388	0		1.75	(±0.056)	1.761	(±0.064)	0.901	0		1.735	(±0.054)	1.789	(±0.067)	0.539	0		1.761	(±0.051)	1.743	(±0.075)	0.846	0
		Missed breakfast at least 3 times a week, Mean(SEM)	1.773	(±0.049)	1.742	(±0.08)	0.734	0		1.8	(±0.048)	1.694	(±0.078)	0.229	0		1.783	(±0.054)	1.739	(±0.065)	0.6	0		1.779	(±0.051)	1.737	(±0.072)	0.625	0		1.831	(±0.045)	1.629	(±0.083)	0.022*	0.0191531
		Meals within 2 hours of bedtime at least 3 times a week, Mean(SEM)	1.787	(±0.048)	1.774	(±0.076)	0.892	0		1.771	(±0.051)	1.806	(±0.067)	0.691	0		1.783	(±0.054)	1.783	(±0.061)	0.996	0		1.765	(±0.052)	1.816	(±0.064)	0.546	0		1.775	(±0.05)	1.8	(±0.069)	0.771	0
		Eating vegetables at least 3 times a day, Mean(SEM)	1.64	(±0.056)	1.516	(±0.091)	0.239	0		1.657	(±0.057)	1.5	(±0.085)	0.12	0.0134632		1.567	(±0.065)	1.652	(±0.071)	0.377	0		1.588	(±0.06)	1.632	(±0.079)	0.666	0		1.62	(±0.058)	1.571	(±0.085)	0.637	0
		Weekly physical activities, Mean(SEM)	2.067	(±0.122)	2.516	(±0.217)	0.081	0		2.171	(±0.132)	2.25	(±0.193)	0.781	0		2.217	(±0.149)	2.174	(±0.159)	0.91	0		2.132	(±0.136)	2.316	(±0.181)	0.387	0		2.085	(±0.126)	2.429	(±0.202)	0.171	0
		Drinking, Mean(SEM)	1.08	(±0.037)	1.161	(±0.105)	0.585	0		1.086	(±0.039)	1.139	(±0.09)	0.816	0		1.1	(±0.046)	1.109	(±0.071)	0.749	0		1.103	(±0.043)	1.105	(±0.083)	0.536	0		1.099	(±0.041)	1.114	(±0.09)	0.649	0
	Sleep condition
		Sleep induction, Mean(SEM)	0.973	(±0.076)	0.935	(±0.122)	0.788	0		0.986	(±0.08)	0.917	(±0.108)	0.617	0		0.983	(±0.087)	0.935	(±0.095)	0.716	0		1.059	(±0.081)	0.789	(±0.101)	0.045*	0		0.972	(±0.075)	0.943	(±0.123)	0.819	0
		Awakenings during the night, Mean(SEM)	0.773	(±0.082)	0.677	(±0.134)	0.481	0		0.757	(±0.085)	0.722	(±0.124)	0.775	0		0.75	(±0.091)	0.739	(±0.11)	0.887	0		0.75	(±0.082)	0.737	(±0.129)	0.777	0		0.718	(±0.081)	0.8	(±0.135)	0.702	0
		Final awakening, Mean(SEM)	0.893	(±0.082)	0.903	(±0.134)	0.967	0		0.9	(±0.079)	0.889	(±0.137)	0.859	0		0.9	(±0.094)	0.891	(±0.104)	0.967	0		0.897	(±0.084)	0.895	(±0.124)	0.954	0		0.859	(±0.086)	0.971	(±0.119)	0.44	0
		Total sleep duration, Mean(SEM)	1.107	(±0.077)	1.097	(±0.071)	0.921	0		1.071	(±0.074)	1.167	(±0.093)	0.577	0		1.033	(±0.082)	1.196	(±0.08)	0.229	-0.0250346		1.103	(±0.076)	1.105	(±0.091)	0.928	0		1.07	(±0.07)	1.171	(±0.104)	0.524	0
		Sleep quality, Mean(SEM)	1.36	(±0.067)	1.194	(±0.097)	0.156	0		1.314	(±0.072)	1.306	(±0.087)	0.836	0		1.3	(±0.076)	1.326	(±0.083)	0.864	0		1.324	(±0.074)	1.289	(±0.084)	0.65	0		1.296	(±0.068)	1.343	(±0.1)	0.672	0
		Well-being during the day, Mean(SEM)	0.6	(±0.068)	0.516	(±0.102)	0.52	0		0.557	(±0.069)	0.611	(±0.1)	0.665	0		0.533	(±0.077)	0.63	(±0.084)	0.346	-0.0164646		0.588	(±0.073)	0.553	(±0.09)	0.849	0		0.577	(±0.069)	0.571	(±0.103)	0.912	0
		Functioning capacity during the day, Mean(SEM)	0.587	(±0.074)	0.581	(±0.111)	0.997	0		0.529	(±0.075)	0.694	(±0.104)	0.164	-0.04035		0.583	(±0.083)	0.587	(±0.091)	0.918	0		0.603	(±0.076)	0.553	(±0.105)	0.645	0		0.592	(±0.074)	0.571	(±0.111)	0.819	0
		Sleepiness during the day, Mean(SEM)	0.973	(±0.078)	1.097	(±0.085)	0.298	0		0.929	(±0.077)	1.167	(±0.093)	0.081	-0.0348363		1	(±0.079)	1.022	(±0.096)	0.97	0		0.956	(±0.082)	1.105	(±0.083)	0.189	-0.0176312		0.944	(±0.072)	1.143	(±0.11)	0.158	0
		OSA factor 1 during pre-observation period(Sleepiness on rising), Mean(SEM)	16.684	(±0.538)	17.537	(±0.778)	0.384	0		16.618	(±0.53)	17.548	(±0.801)	0.322	0		16.725	(±0.624)	17.206	(±0.621)	0.593	0		16.832	(±0.575)	17.116	(±0.693)	0.76	0		16.492	(±0.567)	17.83	(±0.674)	0.156	0
		OSA factor 2 during pre-observation period(Initiation and maintenance of sleep), Mean(SEM)	14.095	(±0.433)	17.459	(±0.798)	0.00013***	-0.0706828		14.081	(±0.451)	17.019	(±0.742)	0.00054***	-0.100358		13.917	(±0.515)	16.595	(±0.605)	0.0010**	-0.119122		13.705	(±0.437)	17.539	(±0.681)	2.9E-06***	-0.178113		14.151	(±0.46)	16.961	(±0.736)	0.0011**	-0.0666093
		OSA factor 3 during pre-observation period(Frequent dreaming), Mean(SEM)	19.148	(±0.757)	23.185	(±1.173)	0.0047**	0		18.824	(±0.801)	23.254	(±0.998)	0.0011**	-0.0591512		18.929	(±0.829)	22.154	(±1.012)	0.014*	-0.0219348		19.003	(±0.836)	22.701	(±0.963)	0.0065**	0		19.407	(±0.819)	22.198	(±1.048)	0.046*	0
		OSA factor 4 during pre-observation period(Refreshing), Mean(SEM)	15.79	(±0.574)	17.142	(±0.717)	0.182	0		15.793	(±0.562)	16.948	(±0.793)	0.236	0		16.175	(±0.669)	16.199	(±0.608)	0.979	0		16.037	(±0.575)	16.45	(±0.772)	0.669	0		15.894	(±0.599)	16.776	(±0.677)	0.369	0
		OSA factor 5 during pre-observation period(Sleep length), Mean(SEM)	17.861	(±0.563)	17.539	(±0.935)	0.762	0		17.916	(±0.561)	17.476	(±0.914)	0.667	0		18.147	(±0.576)	17.27	(±0.817)	0.368	0.00681926		18.171	(±0.581)	17.044	(±0.846)	0.263	0.0206734		17.846	(±0.565)	17.605	(±0.912)	0.815	0

## Sheet: supplement table3
	OSA Factor 3 (Frequent dreaming)		L-theanine							GABA							AVLE							L-serine							placebo
	Life-habit		Improved-group		Non-improvemd-group		p (U/T test)	coefficient		Improved-group		Non-improvemd-group		p (U/T test)	coefficient		Improved-group		Non-improvemd-group		p (U/T test)	coefficient		Improved-group		Non-improvemd-group		p (U/T test)	coefficient		Improved-group		Non-improvemd-group		p (U/T test)	coefficient
		Number of steps a day, Mean(SEM)	3.385	(±0.211)	2.759	(±0.196)	0.023*	0		3.204	(±0.244)	2.947	(±0.174)	0.506	0.0094462		3.289	(±0.237)	2.902	(±0.184)	0.228	0		3.422	(±0.243)	2.803	(±0.175)	0.059	0		3.295	(±0.238)	2.903	(±0.184)	0.178	0
		Sitting for more than one hour at least three times a day, Mean(SEM)	1.25	(±0.061)	1.185	(±0.053)	0.423	0		1.265	(±0.064)	1.175	(±0.051)	0.267	0.0182195		1.222	(±0.063)	1.213	(±0.053)	0.914	0		1.311	(±0.07)	1.148	(±0.046)	0.045*	0		1.273	(±0.068)	1.177	(±0.049)	0.245	0
		Bad posture, Mean(SEM)	1.173	(±0.053)	1.278	(±0.062)	0.202	0		1.224	(±0.06)	1.228	(±0.056)	0.969	0		1.178	(±0.058)	1.262	(±0.057)	0.308	0		1.156	(±0.055)	1.279	(±0.058)	0.137	0		1.159	(±0.056)	1.274	(±0.057)	0.166	0
		Using smartphone or computer frequently, Mean(SEM)	1.212	(±0.057)	1.185	(±0.053)	0.738	0		1.204	(±0.058)	1.193	(±0.053)	0.89	0		1.2	(±0.06)	1.197	(±0.051)	0.97	0		1.244	(±0.065)	1.164	(±0.048)	0.308	0		1.227	(±0.064)	1.177	(±0.049)	0.531	0
		Using smartphone at least 3 times a week before bedtime, Mean(SEM)	1.154	(±0.051)	1.13	(±0.046)	0.726	0		1.143	(±0.051)	1.14	(±0.046)	0.975	0		1.133	(±0.051)	1.148	(±0.046)	0.841	0		1.178	(±0.058)	1.115	(±0.041)	0.363	0		1.136	(±0.052)	1.145	(±0.045)	0.903	0
		Bathing in a bath, Mean(SEM)	1.308	(±0.065)	1.389	(±0.067)	0.385	0		1.347	(±0.069)	1.351	(±0.064)	0.969	0		1.311	(±0.07)	1.377	(±0.063)	0.486	0		1.267	(±0.067)	1.41	(±0.063)	0.129	0		1.25	(±0.066)	1.419	(±0.063)	0.073	-0.00418558
		Exercise during the daylight, Mean(SEM)	1.327	(±0.066)	1.611	(±0.067)	0.0036**	-0.0636728		1.469	(±0.072)	1.474	(±0.067)	0.968	0		1.422	(±0.074)	1.508	(±0.065)	0.385	0		1.4	(±0.074)	1.525	(±0.064)	0.208	0		1.455	(±0.076)	1.484	(±0.064)	0.77	0
		Taking a bath within 90 minutes of bedtime, Mean(SEM)	1.288	(±0.063)	1.352	(±0.066)	0.489	0		1.286	(±0.065)	1.351	(±0.064)	0.478	0		1.267	(±0.067)	1.361	(±0.062)	0.31	0		1.267	(±0.067)	1.361	(±0.062)	0.31	0		1.205	(±0.062)	1.403	(±0.063)	0.032*	-0.0244923
		Stretching at least twice a week, Mean(SEM)	1.596	(±0.069)	1.611	(±0.067)	0.878	0		1.612	(±0.07)	1.596	(±0.066)	0.872	0		1.667	(±0.071)	1.557	(±0.064)	0.259	0		1.711	(±0.068)	1.525	(±0.064)	0.054	0		1.682	(±0.071)	1.548	(±0.064)	0.17	0
		Eating fermented food at least 3 times a week, Mean(SEM)	1.327	(±0.066)	1.389	(±0.067)	0.51	0		1.265	(±0.064)	1.439	(±0.066)	0.065	0		1.289	(±0.068)	1.41	(±0.063)	0.203	0		1.356	(±0.072)	1.361	(±0.062)	0.96	0		1.295	(±0.07)	1.403	(±0.063)	0.258	0
		Eating dairy products at least 3 times a week, Mean(SEM)	1.308	(±0.065)	1.333	(±0.065)	0.781	0		1.184	(±0.056)	1.439	(±0.066)	0.0053**	-0.0850487		1.222	(±0.063)	1.393	(±0.063)	0.064	-3.86265e-05		1.311	(±0.07)	1.328	(±0.061)	0.859	0		1.318	(±0.071)	1.323	(±0.06)	0.965	0
		Not drinking caffeine after 3PM, Mean(SEM)	1.712	(±0.063)	1.741	(±0.06)	0.74	0		1.714	(±0.065)	1.737	(±0.059)	0.799	0		1.778	(±0.063)	1.689	(±0.06)	0.313	0		1.756	(±0.065)	1.705	(±0.059)	0.568	0		1.682	(±0.071)	1.758	(±0.055)	0.39	0
		Meals at irregular time, Mean(SEM)	1.769	(±0.059)	1.741	(±0.06)	0.738	0		1.714	(±0.065)	1.789	(±0.054)	0.374	-0.0206753		1.822	(±0.058)	1.705	(±0.059)	0.169	0		1.733	(±0.067)	1.77	(±0.054)	0.665	0		1.75	(±0.066)	1.758	(±0.055)	0.928	0
		Missed breakfast at least 3 times a week, Mean(SEM)	1.808	(±0.055)	1.722	(±0.062)	0.304	0		1.796	(±0.058)	1.737	(±0.059)	0.48	0		1.8	(±0.06)	1.738	(±0.057)	0.46	0		1.756	(±0.065)	1.77	(±0.054)	0.862	0		1.795	(±0.062)	1.742	(±0.056)	0.527	0
		Meals within 2 hours of bedtime at least 3 times a week, Mean(SEM)	1.808	(±0.055)	1.759	(±0.059)	0.55	0		1.796	(±0.058)	1.772	(±0.056)	0.77	0		1.867	(±0.051)	1.721	(±0.058)	0.075	0		1.822	(±0.058)	1.754	(±0.056)	0.405	0		1.864	(±0.052)	1.726	(±0.057)	0.092	0
		Eating vegetables at least 3 times a day, Mean(SEM)	1.615	(±0.068)	1.593	(±0.067)	0.814	0		1.469	(±0.072)	1.719	(±0.06)	0.0091**	-0.0802827		1.556	(±0.075)	1.639	(±0.062)	0.388	0		1.578	(±0.074)	1.623	(±0.063)	0.643	0		1.614	(±0.074)	1.597	(±0.063)	0.865	0
		Weekly physical activities, Mean(SEM)	2.538	(±0.154)	1.87	(±0.14)	0.0016**	0.0864928		2.306	(±0.171)	2.105	(±0.139)	0.448	0.000524125		2.333	(±0.183)	2.098	(±0.132)	0.399	0		2.378	(±0.183)	2.066	(±0.13)	0.232	0		2.364	(±0.178)	2.081	(±0.135)	0.24	0
		Drinking, Mean(SEM)	1.058	(±0.043)	1.148	(±0.067)	0.167	-0.0203887		1.122	(±0.056)	1.088	(±0.058)	0.354	0		1.067	(±0.049)	1.131	(±0.059)	0.315	0		1.022	(±0.022)	1.164	(±0.067)	0.075	0		1.045	(±0.032)	1.145	(±0.064)	0.317	0
	Sleep condition
		Sleep induction, Mean(SEM)	0.942	(±0.089)	0.981	(±0.093)	0.772	0		0.959	(±0.101)	0.965	(±0.083)	0.952	0		1.022	(±0.103)	0.918	(±0.082)	0.431	0		1.067	(±0.107)	0.885	(±0.078)	0.172	0		1	(±0.103)	0.935	(±0.083)	0.628	0
		Awakenings during the night, Mean(SEM)	0.788	(±0.1)	0.704	(±0.098)	0.535	0		0.653	(±0.09)	0.825	(±0.104)	0.307	-0.0225333		0.844	(±0.11)	0.672	(±0.09)	0.227	0		0.711	(±0.099)	0.77	(±0.097)	0.792	0		0.773	(±0.107)	0.726	(±0.092)	0.707	0
		Final awakening, Mean(SEM)	0.962	(±0.103)	0.833	(±0.094)	0.373	0		0.918	(±0.104)	0.877	(±0.094)	0.781	0		1	(±0.11)	0.82	(±0.089)	0.209	0		1.022	(±0.108)	0.803	(±0.09)	0.122	0		0.841	(±0.112)	0.935	(±0.089)	0.482	0
		Total sleep duration, Mean(SEM)	1.115	(±0.081)	1.093	(±0.085)	0.748	0		1.143	(±0.082)	1.07	(±0.082)	0.454	0		1.067	(±0.097)	1.131	(±0.072)	0.7	0		1.156	(±0.09)	1.066	(±0.077)	0.364	0		1.159	(±0.092)	1.065	(±0.076)	0.342	0
		Sleep quality, Mean(SEM)	1.423	(±0.079)	1.204	(±0.077)	0.047*	0.0140484		1.286	(±0.082)	1.333	(±0.076)	0.671	0		1.4	(±0.086)	1.246	(±0.073)	0.163	0		1.356	(±0.091)	1.279	(±0.071)	0.435	0		1.409	(±0.088)	1.242	(±0.072)	0.129	0
		Well-being during the day, Mean(SEM)	0.596	(±0.079)	0.556	(±0.082)	0.648	0		0.531	(±0.083)	0.614	(±0.078)	0.459	0		0.578	(±0.087)	0.574	(±0.076)	0.957	0		0.578	(±0.087)	0.574	(±0.076)	0.957	0		0.545	(±0.089)	0.597	(±0.074)	0.64	0
		Functioning capacity during the day, Mean(SEM)	0.615	(±0.088)	0.556	(±0.086)	0.594	0		0.531	(±0.088)	0.632	(±0.085)	0.417	0		0.6	(±0.097)	0.574	(±0.079)	0.889	0		0.6	(±0.097)	0.574	(±0.079)	0.889	0		0.614	(±0.099)	0.565	(±0.078)	0.739	0
		Sleepiness during the day, Mean(SEM)	1.019	(±0.08)	1	(±0.092)	0.775	0		0.98	(±0.094)	1.035	(±0.079)	0.721	0		1.067	(±0.086)	0.967	(±0.084)	0.346	0		0.933	(±0.092)	1.066	(±0.081)	0.316	0		1.091	(±0.091)	0.952	(±0.081)	0.205	0
		OSA factor 1 during pre-observation period(Sleepiness on rising), Mean(SEM)	16.009	(±0.614)	17.825	(±0.619)	0.040*	-0.0123795		16.75	(±0.583)	17.092	(±0.658)	0.702	0		16.345	(±0.702)	17.368	(±0.568)	0.255	0		16.734	(±0.684)	17.081	(±0.585)	0.7	0		16.727	(±0.665)	17.08	(±0.596)	0.697	0
		OSA factor 2 during pre-observation period(Initiation and maintenance of sleep), Mean(SEM)	14.142	(±0.588)	15.982	(±0.553)	0.025*	0		14.428	(±0.544)	15.639	(±0.599)	0.143	-0.0222219		14.035	(±0.638)	15.849	(±0.52)	0.028*	0		13.98	(±0.626)	15.89	(±0.525)	0.021*	0		14.406	(±0.616)	15.557	(±0.547)	0.169	0
		OSA factor 3 during pre-observation period(Frequent dreaming), Mean(SEM)	17.887	(±0.895)	22.68	(±0.854)	0.00019***	-0.138425		18.732	(±0.787)	21.701	(±0.991)	0.024*	-0.056707		17.932	(±1.001)	22.097	(±0.808)	0.0015**	-0.0645383		17.405	(±0.997)	22.485	(±0.772)	0.000085***	-0.0858137		17.624	(±0.967)	22.248	(±0.813)	0.00040***	-0.088847
		OSA factor 4 during pre-observation period(Refreshing), Mean(SEM)	15.448	(±0.743)	16.896	(±0.538)	0.116	0		15.812	(±0.732)	16.506	(±0.581)	0.454	0		15.931	(±0.821)	16.373	(±0.525)	0.637	0		16.224	(±0.714)	16.157	(±0.605)	0.942	0		16.09	(±0.823)	16.253	(±0.531)	0.862	0
		OSA factor 5 during pre-observation period(Sleep length), Mean(SEM)	18.017	(±0.676)	17.525	(±0.688)	0.611	0		18.7	(±0.735)	16.964	(±0.619)	0.072	0.0472696		17.864	(±0.811)	17.695	(±0.59)	0.862	0		17.09	(±0.758)	18.266	(±0.619)	0.228	0		17.753	(±0.803)	17.776	(±0.599)	0.981	0

## Sheet: supplement table4
	OSA Factor 4 (Refreshing)		L-theanine							GABA							AVLE							L-serine							placebo
	Life-habit		Improved-group		Non-improvemd-group		p (U/T test)	coefficient		Improved-group		Non-improvemd-group		p (U/T test)	coefficient		Improved-group		Non-improvemd-group		p (U/T test)	coefficient		Improved-group		Non-improvemd-group		p (U/T test)	coefficient		Improved-group		Non-improvemd-group		p (U/T test)	coefficient
		Number of steps a day, Mean(SEM)	3.088	(±0.182)	3.026	(±0.249)	0.814	0		3.107	(±0.208)	3.02	(±0.207)	0.799	0		3.028	(±0.179)	3.147	(±0.257)	0.679	0		3.134	(±0.185)	2.949	(±0.241)	0.572	0		3.129	(±0.184)	2.944	(±0.242)	0.612	0
		Sitting for more than one hour at least three times a day, Mean(SEM)	1.279	(±0.055)	1.105	(±0.05)	0.038*	0		1.196	(±0.054)	1.24	(±0.061)	0.592	0		1.236	(±0.05)	1.176	(±0.066)	0.492	0		1.284	(±0.055)	1.103	(±0.049)	0.030*	0		1.214	(±0.049)	1.222	(±0.07)	0.929	0
		Bad posture, Mean(SEM)	1.221	(±0.051)	1.237	(±0.07)	0.852	0		1.161	(±0.05)	1.3	(±0.065)	0.089	0		1.222	(±0.049)	1.235	(±0.074)	0.885	0		1.239	(±0.052)	1.205	(±0.066)	0.694	0		1.214	(±0.049)	1.25	(±0.073)	0.682	0
		Using smartphone or computer frequently, Mean(SEM)	1.294	(±0.056)	1.026	(±0.026)	0.0010***	0.111083		1.196	(±0.054)	1.2	(±0.057)	0.967	0		1.208	(±0.048)	1.176	(±0.066)	0.706	0		1.224	(±0.051)	1.154	(±0.059)	0.388	0		1.214	(±0.049)	1.167	(±0.063)	0.565	0
		Using smartphone at least 3 times a week before bedtime, Mean(SEM)	1.132	(±0.041)	1.158	(±0.06)	0.723	0		1.071	(±0.035)	1.22	(±0.059)	0.030*	-0.0294473		1.139	(±0.041)	1.147	(±0.062)	0.915	0		1.09	(±0.035)	1.231	(±0.068)	0.046*	0		1.129	(±0.04)	1.167	(±0.063)	0.6	0
		Bathing in a bath, Mean(SEM)	1.279	(±0.055)	1.474	(±0.082)	0.046*	-0.0368604		1.339	(±0.064)	1.36	(±0.069)	0.827	0		1.319	(±0.055)	1.412	(±0.086)	0.356	0		1.299	(±0.056)	1.436	(±0.08)	0.156	0		1.329	(±0.057)	1.389	(±0.082)	0.542	0
		Exercise during the daylight, Mean(SEM)	1.471	(±0.061)	1.474	(±0.082)	0.979	0		1.5	(±0.067)	1.44	(±0.071)	0.541	0		1.528	(±0.059)	1.353	(±0.083)	0.095	0		1.493	(±0.062)	1.436	(±0.08)	0.578	0		1.5	(±0.06)	1.417	(±0.083)	0.42	0
		Taking a bath within 90 minutes of bedtime, Mean(SEM)	1.338	(±0.058)	1.289	(±0.075)	0.611	0		1.375	(±0.065)	1.26	(±0.063)	0.209	0		1.306	(±0.055)	1.353	(±0.083)	0.63	0		1.358	(±0.059)	1.256	(±0.071)	0.283	0		1.371	(±0.058)	1.222	(±0.07)	0.122	0
		Stretching at least twice a week, Mean(SEM)	1.618	(±0.059)	1.579	(±0.081)	0.7	0		1.589	(±0.066)	1.62	(±0.069)	0.751	0		1.597	(±0.058)	1.618	(±0.085)	0.845	0		1.612	(±0.06)	1.59	(±0.08)	0.826	0		1.614	(±0.059)	1.583	(±0.083)	0.762	0
		Eating fermented food at least 3 times a week, Mean(SEM)	1.309	(±0.056)	1.447	(±0.082)	0.157	0		1.375	(±0.065)	1.34	(±0.068)	0.712	0		1.375	(±0.057)	1.324	(±0.081)	0.611	0		1.373	(±0.06)	1.333	(±0.076)	0.685	0		1.4	(±0.059)	1.278	(±0.076)	0.218	0
		Eating dairy products at least 3 times a week, Mean(SEM)	1.235	(±0.052)	1.474	(±0.082)	0.012*	-0.0947858		1.268	(±0.06)	1.38	(±0.069)	0.221	0		1.292	(±0.054)	1.382	(±0.085)	0.355	0		1.254	(±0.054)	1.436	(±0.08)	0.054	0		1.329	(±0.057)	1.306	(±0.078)	0.814	0
		Not drinking caffeine after 3PM, Mean(SEM)	1.735	(±0.054)	1.711	(±0.075)	0.788	0		1.696	(±0.062)	1.76	(±0.061)	0.468	0		1.722	(±0.053)	1.735	(±0.077)	0.892	0		1.716	(±0.055)	1.744	(±0.071)	0.767	0		1.7	(±0.055)	1.778	(±0.07)	0.4	0
		Meals at irregular time, Mean(SEM)	1.779	(±0.051)	1.711	(±0.075)	0.434	0		1.732	(±0.06)	1.78	(±0.059)	0.572	0		1.778	(±0.049)	1.706	(±0.079)	0.427	0		1.731	(±0.055)	1.795	(±0.066)	0.468	0		1.786	(±0.049)	1.694	(±0.078)	0.305	0
		Missed breakfast at least 3 times a week, Mean(SEM)	1.765	(±0.052)	1.763	(±0.07)	0.989	0		1.804	(±0.054)	1.72	(±0.064)	0.316	0		1.792	(±0.048)	1.706	(±0.079)	0.336	0		1.821	(±0.047)	1.667	(±0.076)	0.073	0		1.8	(±0.048)	1.694	(±0.078)	0.229	0
		Meals within 2 hours of bedtime at least 3 times a week, Mean(SEM)	1.779	(±0.051)	1.789	(±0.067)	0.908	0		1.732	(±0.06)	1.84	(±0.052)	0.182	0		1.806	(±0.047)	1.735	(±0.077)	0.418	0		1.761	(±0.052)	1.821	(±0.062)	0.48	0		1.786	(±0.049)	1.778	(±0.07)	0.929	0
		Eating vegetables at least 3 times a day, Mean(SEM)	1.574	(±0.06)	1.658	(±0.078)	0.399	0		1.554	(±0.067)	1.66	(±0.068)	0.267	0		1.597	(±0.058)	1.618	(±0.085)	0.845	0		1.582	(±0.061)	1.641	(±0.078)	0.554	0		1.586	(±0.059)	1.639	(±0.081)	0.601	0
		Weekly physical activities, Mean(SEM)	2.206	(±0.133)	2.184	(±0.188)	0.848	0		2.179	(±0.147)	2.22	(±0.162)	0.906	0		2.222	(±0.133)	2.147	(±0.189)	0.751	0		2.134	(±0.131)	2.308	(±0.191)	0.514	0		2.1	(±0.129)	2.389	(±0.196)	0.236	0
		Drinking, Mean(SEM)	1.074	(±0.038)	1.158	(±0.089)	0.388	-0.000361362		1.071	(±0.043)	1.14	(±0.07)	0.376	0		1.083	(±0.038)	1.147	(±0.096)	0.723	0		1.075	(±0.039)	1.154	(±0.086)	0.423	0		1.057	(±0.028)	1.194	(±0.104)	0.297	-0.00982714
	Sleep condition
		Sleep induction, Mean(SEM)	1.015	(±0.085)	0.868	(±0.094)	0.288	0		1.018	(±0.094)	0.9	(±0.087)	0.372	0		1.028	(±0.081)	0.824	(±0.099)	0.145	0		0.985	(±0.081)	0.923	(±0.106)	0.644	0		1.014	(±0.077)	0.861	(±0.114)	0.256	0
		Awakenings during the night, Mean(SEM)	0.721	(±0.086)	0.789	(±0.12)	0.657	0		0.643	(±0.093)	0.86	(±0.103)	0.117	0		0.722	(±0.087)	0.794	(±0.118)	0.559	0		0.701	(±0.085)	0.821	(±0.121)	0.449	0		0.743	(±0.083)	0.75	(±0.128)	0.951	0
		Final awakening, Mean(SEM)	0.853	(±0.087)	0.974	(±0.116)	0.403	0		0.75	(±0.096)	1.06	(±0.097)	0.024*	-0.0406162		0.917	(±0.086)	0.853	(±0.12)	0.684	0		0.866	(±0.09)	0.949	(±0.11)	0.541	0		0.829	(±0.086)	1.028	(±0.116)	0.169	-0.00686478
		Total sleep duration, Mean(SEM)	1.103	(±0.076)	1.105	(±0.091)	0.928	0		1.089	(±0.069)	1.12	(±0.097)	0.838	0		1.111	(±0.073)	1.088	(±0.098)	0.913	0		1.119	(±0.072)	1.077	(±0.1)	0.817	0		1.114	(±0.072)	1.083	(±0.101)	0.88	0
		Sleep quality, Mean(SEM)	1.309	(±0.076)	1.316	(±0.076)	0.841	0		1.304	(±0.076)	1.32	(±0.083)	0.862	0		1.306	(±0.073)	1.324	(±0.081)	0.935	0		1.254	(±0.075)	1.41	(±0.08)	0.241	0		1.343	(±0.07)	1.25	(±0.092)	0.398	0
		Well-being during the day, Mean(SEM)	0.618	(±0.073)	0.5	(±0.09)	0.346	0		0.661	(±0.073)	0.48	(±0.087)	0.068	0		0.597	(±0.07)	0.529	(±0.097)	0.619	0		0.627	(±0.07)	0.487	(±0.096)	0.19	0		0.643	(±0.071)	0.444	(±0.093)	0.094	0
		Functioning capacity during the day, Mean(SEM)	0.632	(±0.078)	0.5	(±0.098)	0.308	0		0.696	(±0.08)	0.46	(±0.091)	0.028*	0		0.611	(±0.073)	0.529	(±0.114)	0.442	0		0.672	(±0.075)	0.436	(±0.103)	0.036*	0		0.643	(±0.076)	0.472	(±0.101)	0.173	0
		Sleepiness during the day, Mean(SEM)	1	(±0.084)	1.026	(±0.08)	0.754	0		0.964	(±0.08)	1.06	(±0.092)	0.499	0		1.069	(±0.077)	0.882	(±0.092)	0.164	0		1	(±0.082)	1.026	(±0.086)	0.758	0		0.957	(±0.075)	1.111	(±0.104)	0.186	-0.00766692
		OSA factor 1 during pre-observation period(Sleepiness on rising), Mean(SEM)	16.163	(±0.58)	18.313	(±0.619)	0.019*	0		16.046	(±0.576)	17.929	(±0.66)	0.033*	0		16.315	(±0.539)	18.245	(±0.737)	0.041*	0		16.216	(±0.548)	18.167	(±0.718)	0.033*	0		16.432	(±0.547)	17.909	(±0.737)	0.115	0
		OSA factor 2 during pre-observation period(Initiation and maintenance of sleep), Mean(SEM)	14.311	(±0.523)	16.453	(±0.611)	0.012*	-0.0124038		14.534	(±0.571)	15.69	(±0.587)	0.161	0		14.445	(±0.498)	16.421	(±0.683)	0.024*	0		14.404	(±0.505)	16.238	(±0.673)	0.031*	0		14.683	(±0.539)	15.849	(±0.593)	0.18	0
		OSA factor 3 during pre-observation period(Frequent dreaming), Mean(SEM)	19.185	(±0.814)	22.376	(±1.052)	0.019*	-0.0260888		19.543	(±0.947)	21.208	(±0.901)	0.208	0		19.545	(±0.786)	21.987	(±1.166)	0.083	0		19.464	(±0.882)	21.813	(±0.917)	0.085	0		19.884	(±0.889)	21.192	(±0.874)	0.349	0
		OSA factor 4 during pre-observation period(Refreshing), Mean(SEM)	15.041	(±0.591)	18.234	(±0.603)	0.00067***	-0.0965383		14.929	(±0.69)	17.592	(±0.532)	0.0034**	-0.0688772		15.268	(±0.584)	18.128	(±0.61)	0.0032**	-0.0511607		15.05	(±0.58)	18.136	(±0.65)	0.00096***	-0.0371261		15.041	(±0.576)	18.411	(±0.615)	0.00038***	-0.0978587
		OSA factor 5 during pre-observation period(Sleep length), Mean(SEM)	17.538	(±0.609)	18.175	(±0.788)	0.528	0		17.687	(±0.666)	17.855	(±0.702)	0.862	0		18.04	(±0.564)	17.188	(±0.913)	0.411	0		17.077	(±0.578)	18.951	(±0.826)	0.06	0		17.657	(±0.578)	17.979	(±0.871)	0.753	0

## Sheet: supplement table5
	OSA Factor 5 (Sleep length)		L-theanine							GABA							AVLE							L-serine							placebo
	Life-habit		Improved-group		Non-improvemd-group		p (U/T test)	coefficient		Improved-group		Non-improvemd-group		p (U/T test)	coefficient		Improved-group		Non-improvemd-group		p (U/T test)	coefficient		Improved-group		Non-improvemd-group		p (U/T test)	coefficient		Improved-group		Non-improvemd-group		p (U/T test)	coefficient
		Number of steps a day, Mean(SEM)	3.322	(±0.2)	2.745	(±0.207)	0.058	0.0350454		3.082	(±0.178)	3.044	(±0.248)	0.715	0		3.22	(±0.194)	2.872	(±0.223)	0.237	0.0052419		3.193	(±0.201)	2.918	(±0.214)	0.41	0		3.073	(±0.192)	3.059	(±0.225)	0.928	0
		Sitting for more than one hour at least three times a day, Mean(SEM)	1.254	(±0.057)	1.17	(±0.055)	0.301	0		1.18	(±0.05)	1.267	(±0.067)	0.291	-0.026017		1.22	(±0.054)	1.213	(±0.06)	0.929	-0.0214767		1.263	(±0.059)	1.163	(±0.053)	0.217	0		1.255	(±0.059)	1.176	(±0.054)	0.334	0
		Bad posture, Mean(SEM)	1.22	(±0.054)	1.234	(±0.062)	0.871	0		1.213	(±0.053)	1.244	(±0.065)	0.708	0		1.203	(±0.053)	1.255	(±0.064)	0.53	-0.0151623		1.246	(±0.058)	1.204	(±0.058)	0.615	0		1.255	(±0.059)	1.196	(±0.056)	0.477	0
		Using smartphone or computer frequently, Mean(SEM)	1.288	(±0.059)	1.085	(±0.041)	0.0096**	0.0776841		1.197	(±0.051)	1.2	(±0.06)	0.97	0		1.254	(±0.057)	1.128	(±0.049)	0.107	0.0375048		1.228	(±0.056)	1.163	(±0.053)	0.409	0		1.255	(±0.059)	1.137	(±0.049)	0.133	0
		Using smartphone at least 3 times a week before bedtime, Mean(SEM)	1.119	(±0.042)	1.17	(±0.055)	0.455	0		1.082	(±0.035)	1.222	(±0.063)	0.042*	-0.0590828		1.085	(±0.037)	1.213	(±0.06)	0.062	-0.0619389		1.105	(±0.041)	1.184	(±0.056)	0.253	0		1.109	(±0.042)	1.176	(±0.054)	0.325	0
		Bathing in a bath, Mean(SEM)	1.322	(±0.061)	1.383	(±0.072)	0.518	0		1.344	(±0.061)	1.356	(±0.072)	0.908	0		1.39	(±0.064)	1.298	(±0.067)	0.328	0.0688564		1.351	(±0.064)	1.347	(±0.069)	0.969	0		1.364	(±0.065)	1.333	(±0.067)	0.748	0
		Exercise during the daylight, Mean(SEM)	1.424	(±0.065)	1.532	(±0.074)	0.272	-0.00756283		1.41	(±0.063)	1.556	(±0.075)	0.14	-0.0586067		1.407	(±0.065)	1.553	(±0.073)	0.136	-0.0615793		1.456	(±0.067)	1.49	(±0.072)	0.733	0		1.455	(±0.068)	1.49	(±0.071)	0.717	0
		Taking a bath within 90 minutes of bedtime, Mean(SEM)	1.39	(±0.064)	1.234	(±0.062)	0.09	0.04122		1.311	(±0.06)	1.333	(±0.071)	0.816	0		1.339	(±0.062)	1.298	(±0.067)	0.657	0		1.368	(±0.064)	1.265	(±0.064)	0.261	0		1.309	(±0.063)	1.333	(±0.067)	0.793	0
		Stretching at least twice a week, Mean(SEM)	1.644	(±0.063)	1.553	(±0.073)	0.346	0		1.607	(±0.063)	1.6	(±0.074)	0.949	0		1.593	(±0.065)	1.617	(±0.072)	0.807	0		1.614	(±0.065)	1.592	(±0.071)	0.82	0		1.655	(±0.065)	1.549	(±0.07)	0.271	0
		Eating fermented food at least 3 times a week, Mean(SEM)	1.356	(±0.063)	1.362	(±0.071)	0.954	0		1.344	(±0.061)	1.378	(±0.073)	0.726	0		1.305	(±0.06)	1.426	(±0.073)	0.202	-0.0454907		1.316	(±0.062)	1.408	(±0.071)	0.327	0		1.327	(±0.064)	1.392	(±0.069)	0.491	0
		Eating dairy products at least 3 times a week, Mean(SEM)	1.305	(±0.06)	1.34	(±0.07)	0.703	-0.0125996		1.262	(±0.057)	1.4	(±0.074)	0.136	-0.0361467		1.271	(±0.058)	1.383	(±0.072)	0.224	-0.0199818		1.263	(±0.059)	1.388	(±0.07)	0.174	0		1.309	(±0.063)	1.333	(±0.067)	0.793	0
		Not drinking caffeine after 3PM, Mean(SEM)	1.746	(±0.057)	1.702	(±0.067)	0.621	0		1.738	(±0.057)	1.711	(±0.068)	0.766	0		1.763	(±0.056)	1.681	(±0.069)	0.352	0		1.737	(±0.059)	1.714	(±0.065)	0.799	0		1.727	(±0.061)	1.725	(±0.063)	0.987	0
		Meals at irregular time, Mean(SEM)	1.712	(±0.059)	1.809	(±0.058)	0.255	0		1.705	(±0.059)	1.822	(±0.058)	0.169	-0.0174261		1.678	(±0.061)	1.851	(±0.052)	0.041*	-0.0682311		1.719	(±0.06)	1.796	(±0.058)	0.365	0		1.727	(±0.061)	1.784	(±0.058)	0.5	0
		Missed breakfast at least 3 times a week, Mean(SEM)	1.661	(±0.062)	1.894	(±0.045)	0.0054**	-0.0601569		1.721	(±0.058)	1.822	(±0.058)	0.23	0		1.695	(±0.06)	1.851	(±0.052)	0.062	-0.00380681		1.772	(±0.056)	1.755	(±0.062)	0.843	0		1.727	(±0.061)	1.804	(±0.056)	0.358	0
		Meals within 2 hours of bedtime at least 3 times a week, Mean(SEM)	1.763	(±0.056)	1.809	(±0.058)	0.575	0		1.754	(±0.056)	1.822	(±0.058)	0.405	0		1.746	(±0.057)	1.83	(±0.055)	0.301	0		1.754	(±0.058)	1.816	(±0.056)	0.445	0		1.745	(±0.059)	1.824	(±0.054)	0.334	0
		Eating vegetables at least 3 times a day, Mean(SEM)	1.678	(±0.061)	1.511	(±0.074)	0.082	0.0363421		1.672	(±0.061)	1.511	(±0.075)	0.096	0.0222752		1.644	(±0.063)	1.553	(±0.073)	0.346	0.00746818		1.544	(±0.067)	1.673	(±0.068)	0.177	0		1.582	(±0.067)	1.627	(±0.068)	0.636	0
		Weekly physical activities, Mean(SEM)	2.271	(±0.136)	2.106	(±0.175)	0.292	0		2.279	(±0.142)	2.089	(±0.168)	0.341	0.00420582		2.271	(±0.143)	2.106	(±0.167)	0.373	0		2.175	(±0.153)	2.224	(±0.155)	0.749	0		2.182	(±0.149)	2.216	(±0.159)	0.929	0
		Drinking, Mean(SEM)	1.136	(±0.066)	1.064	(±0.036)	0.662	0		1.148	(±0.065)	1.044	(±0.031)	0.292	0		1.119	(±0.064)	1.085	(±0.041)	0.786	0		1.07	(±0.034)	1.143	(±0.077)	0.787	0		1.055	(±0.031)	1.157	(±0.076)	0.38	0
	Sleep condition
		Sleep induction, Mean(SEM)	0.898	(±0.096)	1.043	(±0.08)	0.247	-0.0176614		0.967	(±0.09)	0.956	(±0.09)	0.951	0		0.898	(±0.093)	1.043	(±0.086)	0.253	0		0.93	(±0.09)	1	(±0.092)	0.582	0		0.982	(±0.095)	0.941	(±0.086)	0.772	0
		Awakenings during the night, Mean(SEM)	0.644	(±0.096)	0.872	(±0.099)	0.074	-0.0266573		0.656	(±0.087)	0.867	(±0.113)	0.155	-0.015848		0.61	(±0.094)	0.915	(±0.1)	0.021*	-0.109836		0.702	(±0.1)	0.796	(±0.097)	0.403	0		0.745	(±0.101)	0.745	(±0.096)	0.918	0
		Final awakening, Mean(SEM)	0.864	(±0.095)	0.936	(±0.103)	0.595	0		0.803	(±0.096)	1.022	(±0.098)	0.105	-0.035821		0.932	(±0.096)	0.851	(±0.101)	0.586	0.0543807		0.877	(±0.1)	0.918	(±0.096)	0.723	0		0.891	(±0.103)	0.902	(±0.094)	0.888	0
		Total sleep duration, Mean(SEM)	1.085	(±0.078)	1.128	(±0.089)	0.608	0		1.066	(±0.073)	1.156	(±0.095)	0.519	0		1.068	(±0.083)	1.149	(±0.08)	0.427	0		1.053	(±0.081)	1.163	(±0.084)	0.273	0		1.073	(±0.085)	1.137	(±0.079)	0.502	0
		Sleep quality, Mean(SEM)	1.254	(±0.075)	1.383	(±0.084)	0.252	-0.00106549		1.262	(±0.074)	1.378	(±0.086)	0.305	0		1.203	(±0.076)	1.447	(±0.079)	0.034*	-0.055625		1.246	(±0.08)	1.388	(±0.076)	0.252	0		1.273	(±0.084)	1.353	(±0.073)	0.589	0
		Well-being during the day, Mean(SEM)	0.644	(±0.076)	0.489	(±0.085)	0.153	0.0389448		0.656	(±0.073)	0.467	(±0.088)	0.078	0.0311145		0.593	(±0.077)	0.553	(±0.085)	0.733	0.0422097		0.614	(±0.07)	0.531	(±0.093)	0.288	0		0.6	(±0.076)	0.549	(±0.085)	0.563	0
		Functioning capacity during the day, Mean(SEM)	0.644	(±0.083)	0.511	(±0.091)	0.26	0		0.623	(±0.078)	0.533	(±0.098)	0.366	0		0.593	(±0.084)	0.574	(±0.09)	0.935	0		0.632	(±0.085)	0.531	(±0.088)	0.417	0		0.6	(±0.084)	0.569	(±0.09)	0.758	0
		Sleepiness during the day, Mean(SEM)	1.017	(±0.082)	1	(±0.091)	0.976	0		0.984	(±0.079)	1.044	(±0.095)	0.716	0		0.966	(±0.084)	1.064	(±0.088)	0.351	0		0.912	(±0.08)	1.122	(±0.091)	0.059	0		0.945	(±0.091)	1.078	(±0.078)	0.211	0
		OSA factor 1 during pre-observation period(Sleepiness on rising), Mean(SEM)	16.381	(±0.657)	17.628	(±0.555)	0.163	0		16.523	(±0.626)	17.49	(±0.605)	0.283	0		16.904	(±0.658)	16.971	(±0.57)	0.94	0		17.56	(±0.639)	16.205	(±0.594)	0.128	0		16.646	(±0.673)	17.245	(±0.57)	0.502	0
		OSA factor 2 during pre-observation period(Initiation and maintenance of sleep), Mean(SEM)	15.033	(±0.591)	15.137	(±0.563)	0.901	0		15.105	(±0.535)	15.043	(±0.648)	0.941	0		15.158	(±0.54)	14.979	(±0.639)	0.83	0		15.066	(±0.529)	15.095	(±0.648)	0.972	0		14.99	(±0.568)	15.176	(±0.602)	0.823	0
		OSA factor 3 during pre-observation period(Frequent dreaming), Mean(SEM)	20.016	(±0.862)	20.721	(±1.024)	0.597	0		19.727	(±0.822)	21.144	(±1.077)	0.289	0		20.621	(±0.802)	19.961	(±1.098)	0.62	0		20.341	(±0.906)	20.314	(±0.967)	0.984	0		20.242	(±0.927)	20.422	(±0.943)	0.892	0
		OSA factor 4 during pre-observation period(Refreshing), Mean(SEM)	15.737	(±0.642)	16.749	(±0.649)	0.276	0		16.17	(±0.624)	16.206	(±0.682)	0.97	0		16.238	(±0.628)	16.119	(±0.68)	0.898	0		16.474	(±0.554)	15.849	(±0.76)	0.5	0		15.763	(±0.679)	16.64	(±0.614)	0.342	0
		OSA factor 5 during pre-observation period(Sleep length), Mean(SEM)	16.393	(±0.659)	19.491	(±0.622)	0.0011**	-0.0905727		16.231	(±0.589)	19.848	(±0.699)	0.00013***	-0.148209		16.561	(±0.629)	19.28	(±0.689)	0.0045*	-0.115298		16.664	(±0.633)	19.049	(±0.698)	0.013*	-0.00810586		15.955	(±0.631)	19.721	(±0.632)	0.000054***	-0.102213
